# Supplementary material for: Overexpression of Arabidopsis Nucleotide-Binding and Leucine-Rich Repeat Genes RPS2 and RPM1(D505V) Confers Broad-Spectrum Disease Resistance in Rice
Source: Front Plant Sci. 2019 Apr 5;10:417. doi: 10.3389/fpls.2019.00417 (PMC6459959; doi:10.3389/fpls.2019.00417)
Supplement: TABLE S1 — Segregation analysis of T1 AtRPS2 transgenic plants. [file Table_1.xlsx]

## Sheet: Sheet1
	Table S1. Segregation analysis of T1 AtRPS2 transgenic plants
	AtRPS2	Transgene positive	Transgene negative	χ2c
	line#1	27	11	0.14
	line#2	25	10	0.09
	line#3	30	7	0.44
	line#5	21	8	0.01
	line#8	29	10	0.008
	line#9	19	6	0.01
	line#12	18	5	0.015
χ20.05(1) = 3.84, χ2c < χ20.05(1), P > 0.05, conforms to Mendel's law of genetic separation.
		Yates Chi-square test
