# Supplementary material for: Overexpression of Arabidopsis Nucleotide-Binding and Leucine-Rich Repeat Genes RPS2 and RPM1(D505V) Confers Broad-Spectrum Disease Resistance in Rice
Source: Front Plant Sci. 2019 Apr 5;10:417. doi: 10.3389/fpls.2019.00417 (PMC6459959; doi:10.3389/fpls.2019.00417)
Supplement: TABLE S2 — Segregation analysis of T1 AtRPM1(D505V) transgenic plants. [file Table_2.xlsx]

## Sheet: Sheet1
		Table S2. Segregation analysis of T1 AtRPM1(D505V) transgenic plants
		AtRPM1(D505V	Transgene positive	Transgene negative	χ2c
		line#A	26	6	0.37
		line#B	35	10	0.07
		line#D	23	8	0.01
		line#E	33	9	0.14
		line#F	22	10	0.37
		line#H	35	14	0.17
		line#K	32	8	0.3
		χ20.05(1) = 3.84, χ2c < χ20.05(1), P > 0.05, conforms to Mendel's law of genetic separation.
			Yates Chi-square test
