# Supplementary material for: Overexpression of Arabidopsis Nucleotide-Binding and Leucine-Rich Repeat Genes RPS2 and RPM1(D505V) Confers Broad-Spectrum Disease Resistance in Rice
Source: Front Plant Sci. 2019 Apr 5;10:417. doi: 10.3389/fpls.2019.00417 (PMC6459959; doi:10.3389/fpls.2019.00417)
Supplement: TABLE S3 — Differentially expressed genes (DEGs) between Nipponbare and AtRPS2 transgenic plants. [file Table_3.XLSX]

## Sheet: diff-control-vs-case1-Pvalue-0.
	TABLE S3. Differentially expressed genes (DEGs) between Nipponbare and AtRPS2 transgenic plants
id	baseMean	baseMean_control_control	baseMean_case_case1	foldChange	log2FoldChange	pval	padj	up_down	fpkm_Sample_WT_1	fpkm_Sample_WT_2	fpkm_Sample_WT_3	fpkm_Sample_1	fpkm_Sample_2	fpkm_Sample_9	biotype	description	GO_id	GO_term	pathway	pathway_description
OS01G0113950	26.6325	11.693	41.572	3.55528	1.82996	0.000934642	0.288652	Up	0.143609	0.0703432	0.0537371	0.662474	0.648512	0.373797	protein_coding
OS01G0146200	12.3156	18.5161	6.11517	0.330262	-1.59832	0.0232586	1	Down	1.41484	0.798074	0.721224	0.445616	0.567841	0.185484	protein_coding	Os01g0146200 protein%3B Uncharacterized protein [Source:UniProtKB/TrEMBL%3BAcc:B9ESU9]	GO:0016021	integral component of membrane
OS01G0165800	533.232	319.837	746.627	2.3344	1.22305	0.0100968	1	Up	3.62671	4.19683	3.63673	5.28621	11.9722	10.3064	protein_coding	Uncharacterized protein [Source:UniProtKB/TrEMBL%3BAcc:B9ET12]
OS01G0192900	14.9071	22.6791	7.13508	0.31461	-1.66836	0.00914024	1	Down	1.29147	1.00205	1.21425	0.385594	0.459026	0.492383	protein_coding	Os01g0192900 protein%3B Putative 1-aminocyclopropane-1-carboxylate synthase 5 [Source:UniProtKB/TrEMBL%3BAcc:Q9FU17]	GO:0003824,GO:0009058,GO:0030170	catalytic activity|biosynthetic process|pyridoxal phosphate binding	dosa00270	Cysteine and methionine metabolism
OS01G0226400	10.6424	15.7417	5.54305	0.352126	-1.50584	0.0437152	1	Down	0.14697	0.123662	0.113667	0.0324087	0.041723	0.0712915	protein_coding	Os01g0226400 protein%3B Putative uncharacterized protein P0443E07.22%3B Putative uncharacterized protein P0492F05.31%3B cDNA clone:J033089N14%2C full insert sequence [Source:UniProtKB/TrEMBL%3BAcc:Q5NAF6]	GO:0000166,GO:0005524,GO:0017111	nucleotide binding|ATP binding|nucleoside-triphosphatase activity
OS01G0234700	12.3122	17.8001	6.82435	0.383388	-1.38312	0.0458997	1	Down	1.77641	1.92085	2.34984	0.819072	0.678909	1.25695	protein_coding	Os01g0234700 protein%3B Putative uncharacterized protein P0702F03.23%3B cDNA clone:002-153-B02%2C full insert sequence [Source:UniProtKB/TrEMBL%3BAcc:Q5NAW6]	GO:0016021	integral component of membrane
OS01G0267300	9.11429	0.32032	17.9083	55.9073	5.80497	2.21e-06	0.00169562	Up	0	0	0	1.86209	1.12591	2.08712	protein_coding	Putative serpin-Z12 [Source:UniProtKB/Swiss-Prot%3BAcc:Q5NBM0]	GO:0005615	extracellular space
OS01G0269550	19.4076	11.2542	27.561	2.44894	1.29216	0.0199847	1	Up	0.115268	0.113842	0.111972	0.290307	0.257652	0.268762	protein_coding	Os01g0269550 protein [Source:UniProtKB/TrEMBL%3BAcc:C7IXV5]
OS01G0278100	10.1949	5.08493	15.3049	3.00986	1.58969	0.0411644	1	Up	0.278233	0.155026	0	0.533706	0.161376	0.538355	protein_coding
OS01G0303800	18.7912	7.73078	29.8516	3.8614	1.94912	0.000887396	0.283299	Up	0.185069	0.726793	0.547427	1.74156	3.01676	2.943	protein_coding	Os01g0303800 protein%3B Putative ER6 protein%3B Uncharacterized protein%3B cDNA clone:006-306-C04%2C full insert sequence [Source:UniProtKB/TrEMBL%3BAcc:Q657H4]	GO:0006950	response to stress
OS01G0339500	307.037	412.443	201.63	0.488868	-1.03248	2.61e-06	0.00190399	Down	11.2928	12.1191	12.0528	5.60221	5.99077	6.34407	protein_coding	Os01g0339500 protein%3B cDNA clone:J013052A02%2C full insert sequence [Source:UniProtKB/TrEMBL%3BAcc:Q0JN18]
OS01G0591000	570.375	324.327	816.423	2.51728	1.33187	0.0169171	1	Up	9.86785	12.3261	7.98092	40.3507	22.3011	17.2026	protein_coding	Cytosolic aldehyde dehydrogenase%3B Os01g0591000 protein%3B Putative aldehyde dehydrogenase (NAD+)%3B cDNA clone:002-117-A10%2C full insert sequence%3B cDNA clone:J023144F17%2C full insert sequence [Source:UniProtKB/TrEMBL%3BAcc:Q9LRE9]	GO:0004029,GO:0008152,GO:0016491,GO:0016620,GO:0055114	aldehyde dehydrogenase (NAD) activity|metabolic process|oxidoreductase activity|oxidoreductase activity, acting on the aldehyde or oxo group of donors, NAD or NADP as acceptor|oxidation-reduction process	dosa00940	Phenylpropanoid biosynthesis
OS01G0594800	3.36708	6.06993	0.664228	0.109429	-3.19193	0.0405457	1	Down	0	0.528489	0.258698	0	0	0.0838744	protein_coding		GO:0016491,GO:0055114	oxidoreductase activity|oxidation-reduction process
OS01G0607100	5.96794	0.35445	11.5814	32.6744	5.03009	0.0407271	1	Up	0	0	0.139182	0	3.05558	1.29801	protein_coding
OS01G0692400	44.5646	0.35445	88.7747	250.457	7.96842	1.26e-26	2.76e-23	Up	0	0	0.102805	6.11302	6.8496	9.20599	protein_coding	Os01g0692400 protein%3B Putative uncharacterized protein P0034C09.27%3B cDNA clone:002-170-E02%2C full insert sequence [Source:UniProtKB/TrEMBL%3BAcc:Q5N7R7]
OS01G0808900	14.2581	20.3034	8.21276	0.404501	-1.30579	0.0372493	1	Down	3.10527	5.27157	3.27189	1.57711	0.53119	2.96277	protein_coding	Os01g0808900 protein%3B Putative uncharacterized protein P0468B07.12 [Source:UniProtKB/TrEMBL%3BAcc:Q8S202]
OS01G0809000	5.79572	9.62452	1.96692	0.204365	-2.29078	0.0330305	1	Down	0.077946	0.0540092	0.106844	0.0332258	0	0.0310307	protein_coding	Os01g0809000 protein%3B Uncharacterized protein%3B cDNA clone:001-131-G10%2C full insert sequence [Source:UniProtKB/TrEMBL%3BAcc:Q0JID7]
OS01G0839200	38.7623	53.1132	24.4115	0.459612	-1.12151	0.0368584	1	Down	1.38407	3.48051	2.71477	1.06263	1.08865	2.03541	protein_coding	Os01g0839200 protein%3B Putative auxin-regulated protein%3B Uncharacterized protein [Source:UniProtKB/TrEMBL%3BAcc:Q943L5]
OS01G0869750	17.9801	3.15592	32.8043	10.3945	3.37775	2.86e-07	0.000271254	Up	0	0	0.404338	0	0	1.80427	protein_coding	Os01g0852800 protein%3B Putative uncharacterized protein P0039A07.5%3B Putative uncharacterized protein P0529E05.15%3B Putative uncharacterized protein P0677H08.37%3B Uncharacterized protein [Source:UniProtKB/TrEMBL%3BAcc:Q5N9B2]
OS01G0944100	114.243	74.8346	153.652	2.05322	1.03789	0.00343352	0.756253	Up	1.77129	2.48857	1.87665	5.39566	6.12333	3.30798	protein_coding	Os01g0944100 protein%3B Putative uncharacterized protein P0614D08.13-1 [Source:UniProtKB/TrEMBL%3BAcc:Q5JKI4]
OS01G0944700	475.832	283.005	668.66	2.36272	1.24045	3.96e-07	0.00035002	Up	12.7339	12.4553	21.3509	41.4119	35.3722	41.7393	protein_coding	Beta 1%2C3-glucanase%3B Os01g0944700 protein%3B Putative beta 1%2C3-glucanase%3B Putative endo-1%2C3-beta-glucanase%3B cDNA clone:J023041A20%2C full insert sequence [Source:UniProtKB/TrEMBL%3BAcc:Q94CR1]	GO:0003824,GO:0004553,GO:0005618,GO:0005773,GO:0005886,GO:0005975,GO:0008152,GO:0009409,GO:0009617,GO:0009651,GO:0009817,GO:0016787,GO:0016798,GO:0048046	catalytic activity|hydrolase activity, hydrolyzing O-glycosyl compounds|cell wall|vacuole|plasma membrane|carbohydrate metabolic process|metabolic process|response to cold|response to bacterium|response to salt stress|defense response to fungus, incompatible interaction|hydrolase activity|hydrolase activity, acting on glycosyl bonds|apoplast
OS01G0946500	70.1917	106.7	33.683	0.315679	-1.66347	6.54e-05	0.034415	Down	6.29196	8.34683	8.00394	0.528985	2.309	4.3395	protein_coding	Os01g0946500 protein%3B Uncharacterized protein [Source:UniProtKB/TrEMBL%3BAcc:Q0JG30]	GO:0003824,GO:0004553,GO:0005618,GO:0005773,GO:0005886,GO:0005975,GO:0008152,GO:0009409,GO:0009617,GO:0009651,GO:0009817,GO:0016787,GO:0016798,GO:0048046	catalytic activity|hydrolase activity, hydrolyzing O-glycosyl compounds|cell wall|vacuole|plasma membrane|carbohydrate metabolic process|metabolic process|response to cold|response to bacterium|response to salt stress|defense response to fungus, incompatible interaction|hydrolase activity|hydrolase activity, acting on glycosyl bonds|apoplast
OS01G0974701	30.1704	40.5918	19.7491	0.486529	-1.0394	0.0208237	1	Down	1.79304	2.89101	2.26569	0.89793	1.45227	1.50968	protein_coding	Os01g0974600 protein%3B Uncharacterized protein%3B cDNA%2C clone: J053054L13%2C full insert sequence [Source:UniProtKB/TrEMBL%3BAcc:B7F8B0]	GO:0000166,GO:0003676,GO:0005768,GO:0005802	nucleotide binding|nucleic acid binding|endosome|trans-Golgi network
OS02G0160800	24.3475	32.5006	16.1943	0.498277	-1.00498	0.0397681	1	Down	0.696617	0.868724	0.406967	0.315533	0.457725	0.373721	protein_coding	Os02g0160800 protein [Source:UniProtKB/TrEMBL%3BAcc:Q0E3Q1]
OS02G0161100	8.56077	2.05243	15.0691	7.34208	2.87619	0.0238075	1	Up	0.0100234	0.0198062	0.0220031	0.187419	0.0200897	0.228154	protein_coding	Formin-like protein 10 [Source:UniProtKB/Swiss-Prot%3BAcc:Q6H7U3]
OS02G0253700	3.19222	6.06091	0.323526	0.053379	-4.22758	0.0193866	1	Down	0.113873	0.225867	0.0877147	0	0	0	protein_coding	Os02g0253700 protein%3B Putative uncharacterized protein P0463G12.23%3B cDNA clone:J023132O14%2C full insert sequence [Source:UniProtKB/TrEMBL%3BAcc:Q6ET11]
OS02G0307050	2.93436	0.351445	5.51728	15.6989	3.97259	0.034202	1	Up	0.00753736	0	0	0.0392419	0.0223537	0.0364439	protein_coding
OS02G0314300	1162.11	747.249	1576.96	2.11036	1.07749	0.00287604	0.675346	Up	12.0596	11.7466	8.8286	18.2046	23.2164	29.5805	protein_coding	Vacuolar cation/proton exchanger 1c [Source:UniProtKB/Swiss-Prot%3BAcc:Q5KTQ9]	GO:0005774,GO:0006793,GO:0006812,GO:0006814,GO:0006816,GO:0006874,GO:0006882,GO:0008324,GO:0009624,GO:0009631,GO:0009651,GO:0009705,GO:0009733,GO:0010351,GO:0015085,GO:0015369,GO:0016020,GO:0016021,GO:0030026,GO:0048364,GO:0051592,GO:0055085,GO:0070588	vacuolar membrane|phosphorus metabolic process|cation transport|sodium ion transport|calcium ion transport|cellular calcium ion homeostasis|cellular zinc ion homeostasis|cation transmembrane transporter activity|response to nematode|cold acclimation|response to salt stress|plant-type vacuole membrane|response to auxin|lithium ion transport|calcium ion transmembrane transporter activity|calcium:pr…
OS02G0511400	69.1261	25.0771	113.175	4.5131	2.17412	6.87e-05	0.0354719	Up	1.12941	1.68793	1.16798	7.4867	7.55231	3.74103	protein_coding	Os02g0511400 protein%3B Putative steroleosin%3B cDNA clone:001-134-A10%2C full insert sequence [Source:UniProtKB/TrEMBL%3BAcc:Q6K785]	GO:0008152,GO:0016021,GO:0016491,GO:0055114	metabolic process|integral component of membrane|oxidoreductase activity|oxidation-reduction process
OS02G0552700	32.3853	16.0961	48.6745	3.02399	1.59645	0.00033278	0.130458	Up	0.412621	0.380109	0.389068	1.40504	0.926668	1.01236	protein_coding
OS02G0578300	27.6347	38.8435	16.4259	0.422874	-1.2417	0.00923992	1	Down	2.06063	1.64851	1.85352	0.499469	1.63346	0.586235	protein_coding	Os02g0578300 protein%3B Putative UDP-glycosyltransferase 85A8%3B cDNA clone:001-116-A04%2C full insert sequence [Source:UniProtKB/TrEMBL%3BAcc:Q6EP59]	GO:0008152,GO:0009813,GO:0016740,GO:0016757,GO:0016758,GO:0043231,GO:0050403,GO:0050502,GO:0052696,GO:0080043,GO:0080044	metabolic process|flavonoid biosynthetic process|transferase activity|transferase activity, transferring glycosyl groups|transferase activity, transferring hexosyl groups|intracellular membrane-bounded organelle|trans-zeatin O-beta-D-glucosyltransferase activity|cis-zeatin O-beta-D-glucosyltransferase activity|flavonoid glucuronidation|quercetin 3-O-glucosyltransferase activity|quercetin 7-O-gluc…
OS02G0685200	13.1814	18.8635	7.49936	0.39756	-1.33076	0.0463207	1	Down	0.5005	0.391598	0.684576	0.134963	0.202633	0.385111	protein_coding	Os02g0685200 protein%3B Putative late elongated hypocoty [Source:UniProtKB/TrEMBL%3BAcc:Q6ZHD2]	GO:0003677,GO:0003682,GO:0005634,GO:0006351,GO:0006355	DNA binding|chromatin binding|nucleus|transcription, DNA-templated|regulation of transcription, DNA-templated
OS02G0722400	79.6475	108.382	50.9129	0.469753	-1.09002	0.0179534	1	Down	2.75977	3.35324	4.16149	0.326597	3.45152	1.6118	protein_coding	Os02g0722400 protein [Source:UniProtKB/TrEMBL%3BAcc:Q0DY08]	GO:0003333,GO:0005886,GO:0006865,GO:0015171,GO:0016020,GO:0016021	amino acid transmembrane transport|plasma membrane|amino acid transport|amino acid transmembrane transporter activity|membrane|integral component of membrane
OS02G0731700	401.468	250.811	552.126	2.20137	1.1384	7.19e-08	7.85e-05	Up	11.7543	11.5883	8.95811	23.1765	28.4485	26.5486	protein_coding	Zinc finger protein-like [Source:UniProtKB/TrEMBL%3BAcc:Q6Z2L0]	GO:0005622,GO:0008270	intracellular|zinc ion binding
OS02G0773200	5.97024	9.67781	2.26266	0.233799	-2.09666	0.0414777	1	Down	0.249282	0.67767	0.205329	0.0514766	0.150708	0.0978231	protein_coding	Os02g0773200 protein%3B Universal stress protein / early nodulin ENOD18-like%3B cDNA clone:002-143-H02%2C full insert sequence [Source:UniProtKB/TrEMBL%3BAcc:Q6ZHE6]	GO:0002238,GO:0005886,GO:0006950,GO:0016020	response to molecule of fungal origin|plasma membrane|response to stress|membrane
OS03G0101700	1556.9	890.805	2222.99	2.49549	1.31932	0.0418209	1	Up	7.59252	6.22118	5.57101	14.5312	9.44523	24.8509	protein_coding
OS03G0105500	5.99407	0	11.9881	Inf	Inf	4.15e-05	0.0231299	Up	0	0	0	0.357997	0.245688	0.239839	protein_coding	Os03g0105500 protein [Source:UniProtKB/TrEMBL%3BAcc:Q0DVZ6]
OS03G0115350	11.1677	2.69608	19.6394	7.28443	2.86482	0.0117922	1	Up	0.0484021	0.189398	0.147307	1.08066	0.295543	1.14542	protein_coding
OS03G0115700	19.4664	6.13519	32.7977	5.34584	2.41842	4.1e-05	0.0231299	Up	0.129509	0.382274	0.491485	1.62905	1.62914	1.59539	protein_coding	Os03g0115700 protein%3B Oxidoreductase%2C short chain dehydrogenase/reductase family protein%2C expressed%3B Putative uncharacterized protein OSJNBa0090O10.25%3B cDNA clone:J013107I12%2C full insert sequence [Source:UniProtKB/TrEMBL%3BAcc:Q8GZV9]	GO:0008152,GO:0016491,GO:0055114	metabolic process|oxidoreductase activity|oxidation-reduction process
OS03G0115800	940.92	2.08356	1879.76	902.187	9.81728	8.47e-172	2.41e-167	Up	0.102647	0	0.078511	62.9884	60.7992	59.4329	protein_coding	Os03g0115800 protein%3B cDNA clone:001-124-D04%2C full insert sequence [Source:UniProtKB/TrEMBL%3BAcc:Q0DVR9]
OS03G0129400	666.802	896.636	436.967	0.487341	-1.037	0.000302851	0.121196	Down	98.0104	77.9191	72.8497	49.4596	68.2265	27.1434	protein_coding	Os03g0129400 protein [Source:UniProtKB/TrEMBL%3BAcc:Q0DVH6]
OS03G0165266	3.78593	7.23975	0.332114	0.0458737	-4.44619	0.00823852	1	Down	0.0893283	0.00877389	0.00970592	0	0	0	protein_coding	Os03g0165266 protein [Source:UniProtKB/TrEMBL%3BAcc:C7J0A3]	GO:0003676,GO:0003677,GO:0004386,GO:0005524	nucleic acid binding|DNA binding|helicase activity|ATP binding	dosa03440	Homologous recombination
OS03G0169500	11.308	6.12617	16.4899	2.69171	1.42852	0.0493007	1	Up	0.0213839	0.104694	0.114076	0.285757	0.19271	0.164703	protein_coding	Probable mannan synthase 4 [Source:UniProtKB/Swiss-Prot%3BAcc:Q8S7W0]
OS03G0181400	1.94553	0	3.89107	Inf	Inf	0.0468356	1	Up	0	0	0	0.0801645	0.0773008	0.0751537	protein_coding	Membrane associated salt-inducible protein%2C putative%2C expressed%3B Os03g0181400 protein%3B Putative uncharacterized protein OSJNBb0076N15.11%3B cDNA clone:001-124-G07%2C full insert sequence [Source:UniProtKB/TrEMBL%3BAcc:Q8H7L3]
OS03G0292700	85.8341	114.999	56.6689	0.492776	-1.021	0.000677791	0.229263	Down	9.11971	12.5641	13.0117	6.60082	6.06653	4.85055	protein_coding	Protein kinase domain containing protein%2C expressed [Source:UniProtKB/TrEMBL%3BAcc:Q10MW9]	GO:0000166,GO:0004672,GO:0004674,GO:0005524,GO:0006468,GO:0016301,GO:0016310,GO:0016772	nucleotide binding|protein kinase activity|protein serine/threonine kinase activity|ATP binding|protein phosphorylation|kinase activity|phosphorylation|transferase activity, transferring phosphorus-containing groups
OS03G0299700	243.956	0.671765	487.24	725.312	9.50246	6.23e-05	0.0334234	Up	0.0420413	0.0413135	0	25.0874	0.769086	35.8361	protein_coding	Putative uncharacterized protein [Source:UniProtKB/TrEMBL%3BAcc:B9F7V7]
OS03G0373500	14.0625	8.06312	20.0618	2.4881	1.31504	0.0457081	1	Up	0	0.0520355	0.175593	0.218404	0.32921	0.364613	protein_coding
OS03G0426350	255.443	34.771	476.115	13.6929	3.77535	2.29e-46	8.12e-43	Up	3.89936	5.43678	2.43392	60.4674	56.3692	50.9373	protein_coding
OS03G0629800	60.6414	0.32032	120.963	377.63	8.56083	0.000228821	0.101586	Up	0	0.0623142	0	0	11.1886	10.1585	protein_coding
OS03G0666800	11.1966	5.77472	16.6185	2.87781	1.52497	0.0392317	1	Up	0.25659	0.441071	0.384863	0.718949	0.993913	1.5801	protein_coding	Uncharacterized protein [Source:UniProtKB/TrEMBL%3BAcc:A2ZPY9]
OS03G0710550	8.40759	12.9241	3.89107	0.301071	-1.73183	0.0416778	1	Down	2.94637	4.27818	3.12706	0.578581	1.2055	0.830152	protein_coding	Os03g0710550 protein [Source:UniProtKB/TrEMBL%3BAcc:C7IZG1]
OS03G0823400	128.428	74.1237	182.733	2.46524	1.30173	0.00976264	1	Up	8.87724	7.71262	3.77538	13.7045	15.9544	23.6484	protein_coding	Bowman-Birk serine protease inhibitor family protein%2C expressed%3B Os03g0823400 protein%3B Putative Bowman-Birk serine protease inhibitor [Source:UniProtKB/TrEMBL%3BAcc:Q84LH6]	GO:0004867,GO:0005576,GO:0006508,GO:0008233,GO:0010466,GO:0030414	serine-type endopeptidase inhibitor activity|extracellular region|proteolysis|peptidase activity|negative regulation of peptidase activity|peptidase inhibitor activity
OS03G0832800	13.4158	22.8912	3.94041	0.172137	-2.53837	0.0454481	1	Down	0.399697	1.48701	0.854827	0	0.16959	0.469249	protein_coding	Acyltransferase family protein%2C expressed%3B Os03g0832800 protein%3B Putative uncharacterized protein OSJNBa0078D06.33%3B cDNA clone:001-043-C05%2C full insert sequence [Source:UniProtKB/TrEMBL%3BAcc:Q7Y144]	GO:0008152,GO:0010143,GO:0016020,GO:0016021,GO:0016311,GO:0016740,GO:0016746,GO:0016791,GO:0090447	metabolic process|cutin biosynthetic process|membrane|integral component of membrane|dephosphorylation|transferase activity|transferase activity, transferring acyl groups|phosphatase activity|glycerol-3-phosphate 2-O-acyltransferase activity
OS03G0857000	118.131	54.9599	181.303	3.29882	1.72195	8.62e-10	1.11e-06	Up	4.68806	5.27617	3.43337	17.2258	14.971	12.1238	protein_coding
OS04G0114801	11.6661	5.54177	17.7904	3.21024	1.68268	0.0182658	1	Up	0	0.130864	0	0	0	0	protein_coding
OS04G0150300	21.3089	28.6306	13.9872	0.488541	-1.03345	0.0479758	1	Down	0.20557	0.391776	0.47649	0.198713	0.113014	0.220756	protein_coding	Os04g0150300 protein [Source:UniProtKB/TrEMBL%3BAcc:Q0JF60]
OS04G0175600	355.565	489.954	221.175	0.451421	-1.14746	0.0361035	1	Down	19.8985	23.1582	21.0974	3.76911	23.1483	3.98945	protein_coding	OSJNBa0039G19.10 protein%3B Os04g0175600 protein%3B cDNA clone:J013102F20%2C full insert sequence [Source:UniProtKB/TrEMBL%3BAcc:Q7XXD3]	GO:0005829,GO:0008168,GO:0008171,GO:0008757,GO:0019438,GO:0032259,GO:0046983	cytosol|methyltransferase activity|O-methyltransferase activity|S-adenosylmethionine-dependent methyltransferase activity|aromatic compound biosynthetic process|methylation|protein dimerization activity
OS04G0208450	32.4928	45.1103	19.8752	0.44059	-1.18249	0.0065486	1	Down	9.25294	8.81731	7.07791	4.38359	2.30483	5.20316	protein_coding
OS04G0249600	237.034	72.3403	401.728	5.5533	2.47335	4.7e-24	9.55e-21	Up	1.58188	1.85955	1.67452	7.64381	8.40375	6.7906	protein_coding	Putative uncharacterized protein [Source:UniProtKB/TrEMBL%3BAcc:B9FE35]
OS04G0293100	3.57189	0.70289	6.44088	9.16343	3.19589	0.0356963	1	Up	0.405869	0	0	1.20351	2.00136	0.753999	protein_coding
OS04G0314100	20.1904	29.974	10.4067	0.347191	-1.5262	0.00560014	0.947124	Down	2.55965	2.04748	3.34739	1.71962	0.395738	1.18933	protein_coding		GO:0008152,GO:0016758	metabolic process|transferase activity, transferring hexosyl groups
OS04G0324100	85.9934	119.087	52.8999	0.444213	-1.17068	0.00402661	0.783379	Down	7.50723	8.69441	11.489	5.1467	4.1245	4.59822	protein_coding	Os04g0324100 protein [Source:UniProtKB/TrEMBL%3BAcc:Q0JE53]	GO:0008152,GO:0009813,GO:0016740,GO:0016757,GO:0016758,GO:0043231,GO:0050403,GO:0050502,GO:0052696,GO:0080043,GO:0080044	metabolic process|flavonoid biosynthetic process|transferase activity|transferase activity, transferring glycosyl groups|transferase activity, transferring hexosyl groups|intracellular membrane-bounded organelle|trans-zeatin O-beta-D-glucosyltransferase activity|cis-zeatin O-beta-D-glucosyltransferase activity|flavonoid glucuronidation|quercetin 3-O-glucosyltransferase activity|quercetin 7-O-gluc…
OS04G0339800	39.8602	22.1169	57.6034	2.6045	1.38101	0.000927304	0.288652	Up	1.1889	1.18985	1.04948	1.12783	0.668639	1.09728	protein_coding		GO:0004672,GO:0005524,GO:0006468	protein kinase activity|ATP binding|protein phosphorylation
OS04G0340100	27.4543	17.8342	37.0744	2.07883	1.05577	0.0244601	1	Up	0.469951	0.64076	0.77337	1.76892	1.68214	2.14714	protein_coding	Putative uncharacterized protein [Source:UniProtKB/TrEMBL%3BAcc:B9FEH9]
OS04G0340300	9.5108	15.5268	3.4948	0.225082	-2.15148	0.00868026	1	Down	0.0525465	0.168786	0.0994844	0	0.117801	0	protein_coding	Os04g0340300 protein%3B cDNA clone:J023097D21%2C full insert sequence [Source:UniProtKB/TrEMBL%3BAcc:Q0JE23]	GO:0000287,GO:0008152,GO:0010333,GO:0016829,GO:0046872	magnesium ion binding|metabolic process|terpene synthase activity|lyase activity|metal ion binding
OS04G0355401	426.936	661.824	192.048	0.29018	-1.78498	0.00627472	0.990464	Down	12.7894	12.8053	12.6909	10.9715	0.379226	0.0213449	protein_coding
OS04G0387300	83.3805	41.0085	125.753	3.0665	1.61659	1.84e-07	0.000180177	Up	0.786062	0.747626	0.437743	3.25068	3.26794	3.2593	protein_coding		GO:0003677	DNA binding
OS04G0397800	93.7696	0.32032	187.219	584.474	9.19099	3.2e-22	6.06e-19	Up	0	0.0658515	0	8.55857	8.77242	4.30847	protein_coding
OS04G0450000	9.23397	14.2084	4.25955	0.299791	-1.73797	0.0297624	1	Down	1.02248	1.88204	1.15562	0.41877	0.108729	0.713748	protein_coding	OSJNBa0086B14.1 protein%3B Os04g0450000 protein%3B cDNA clone:002-142-G09%2C full insert sequence [Source:UniProtKB/TrEMBL%3BAcc:Q7XV54]
OS04G0482300	2086.57	2812.41	1360.72	0.483825	-1.04744	1.87e-08	2.21e-05	Down	177.178	174.249	194.335	99.893	87.8469	75.776	protein_coding	OSJNBb0011N17.18 protein%3B Os04g0482300 protein%3B cDNA clone:002-103-B11%2C full insert sequence [Source:UniProtKB/TrEMBL%3BAcc:Q7XUP5]	GO:0003712,GO:0004402,GO:0005634,GO:0006355,GO:0008270,GO:0016573	transcription cofactor activity|histone acetyltransferase activity|nucleus|regulation of transcription, DNA-templated|zinc ion binding|histone acetylation
OS04G0488100	45.9076	28.8897	62.9256	2.17813	1.12309	0.00386314	0.783379	Up	0.262885	0.160104	0.253752	0.636828	0.642693	0.290467	protein_coding	OJ991113_30.15 protein%3B Os04g0488100 protein%3B Rad21-2 protein%3B cDNA clone:J033043K15%2C full insert sequence [Source:UniProtKB/TrEMBL%3BAcc:Q7XUF3]	GO:0000228,GO:0000278,GO:0000724,GO:0000798,GO:0000911,GO:0003674,GO:0006261,GO:0006275,GO:0006302,GO:0006306,GO:0006355,GO:0007129,GO:0007131,GO:0009555,GO:0009560,GO:0010212,GO:0010332,GO:0010564,GO:0016444,GO:0016568,GO:0031047,GO:0043687,GO:0045893,GO:0051726	nuclear chromosome|mitotic cell cycle|double-strand break repair via homologous recombination|nuclear cohesin complex|cytokinesis by cell plate formation|molecular_function|DNA-dependent DNA replication|regulation of DNA replication|double-strand break repair|DNA methylation|regulation of transcription, DNA-templated|synapsis|reciprocal meiotic recombination|pollen development|embryo sac egg cell…
OS04G0493400	298.02	176.452	419.588	2.37792	1.2497	0.0166028	1	Up	6.28729	3.95887	14.1547	22.3835	13.244	24.9604	protein_coding		GO:0004568,GO:0005975,GO:0006032,GO:0016998	chitinase activity|carbohydrate metabolic process|chitin catabolic process|cell wall macromolecule catabolic process	dosa00520	Amino sugar and nucleotide sugar metabolism
OS04G0583200	86.0442	54.3666	117.722	2.16534	1.11459	0.0363566	1	Up	4.38988	6.62555	2.45386	9.20683	8.59583	14.7598	protein_coding	OSJNBa0088A01.13 protein%3B Os04g0583200 protein [Source:UniProtKB/TrEMBL%3BAcc:Q7XUD3]
OS04G0677000	92.3281	6.80094	177.855	26.1516	4.70883	6.49e-35	1.84e-31	Up	0.158238	0.274193	0.16741	6.36479	5.73132	5.1696	protein_coding	Os04g0677000 protein [Source:UniProtKB/TrEMBL%3BAcc:Q0J913]
OS05G0158600	4.60987	1.37766	7.84208	5.69232	2.50902	0.0451201	1	Up	0.0047983	0.00469645	0.00514049	0.0390535	0.0184087	0.0399134	protein_coding
OS05G0161800	9.30163	14.3479	4.25535	0.296583	-1.75349	0.0294048	1	Down	0.356681	0.581418	0.629907	0.0813097	0.0822966	0.313465	protein_coding	Probable GTP diphosphokinase CRSH3%2C chloroplastic [Source:UniProtKB/Swiss-Prot%3BAcc:Q75IS2]	GO:0005509,GO:0008728,GO:0009507,GO:0015969	calcium ion binding|GTP diphosphokinase activity|chloroplast|guanosine tetraphosphate metabolic process
OS05G0167300	11.8579	17.29	6.42572	0.371643	-1.42801	0.0433118	1	Down	0.0711858	0.116188	0.106244	0.0881387	0.0310277	0	protein_coding	Putative uncharacterized protein [Source:UniProtKB/TrEMBL%3BAcc:B9FHR1]
OS05G0208500	319.726	431.622	207.83	0.481508	-1.05437	2.77e-06	0.00196728	Down	22.0504	22.2523	27.1346	9.51655	11.9205	12.1966	protein_coding	Putative uncharacterized protein [Source:UniProtKB/TrEMBL%3BAcc:B9FN23]	GO:0016491,GO:0016706,GO:0046872,GO:0055114	oxidoreductase activity|oxidoreductase activity, acting on paired donors, with incorporation or reduction of molecular oxygen, 2-oxoglutarate as one donor, and incorporation of one atom each of oxygen into both donors|metal ion binding|oxidation-reduction process
OS05G0326675	79.5582	41.6281	117.488	2.82233	1.49689	0.0456919	1	Up	0.642368	0.587173	0.285202	0.658308	1.86209	1.45488	protein_coding	Putative uncharacterized protein OSJNBa0076A09.5 [Source:UniProtKB/TrEMBL%3BAcc:Q5W690]	GO:0003676,GO:0003677,GO:0003723	nucleic acid binding|DNA binding|RNA binding
OS05G0344200	405.662	222.645	588.68	2.64403	1.40274	3.24e-06	0.00224346	Up	25.4994	31.3014	8.10978	70.6431	84.9235	63.681	protein_coding	Os05g0344200 protein%3B Putative uncharacterized protein P0015F11.13%3B cDNA clone:001-038-A07%2C full insert sequence%3B cDNA clone:006-305-F02%2C full insert sequence [Source:UniProtKB/TrEMBL%3BAcc:Q5W6M4]
OS05G0369900	73.2199	40.8277	105.612	2.58677	1.37115	0.0131256	1	Up	0.532928	0.994991	0.883679	1.47432	1.79289	2.90207	protein_coding	Os05g0369900 protein%3B cDNA clone:002-101-G07%2C full insert sequence [Source:UniProtKB/TrEMBL%3BAcc:B7E9F7]	GO:0000145,GO:0006887	exocyst|exocytosis
OS05G0425600	22.0093	1.02321	42.9954	42.0201	5.39301	0.03453	1	Up	0.0544394	0.0267717	0	2.36812	0.457693	0.286006	protein_coding	Os05g0425600 protein%3B Unknow protein [Source:UniProtKB/TrEMBL%3BAcc:Q60EC5]
OS05G0425650	2.91611	0	5.83222	Inf	Inf	0.00850709	1	Up	0	0	0	1.26093	0.861367	0.198875	protein_coding
OS05G0501001	2.75334	0	5.50668	Inf	Inf	0.0113054	1	Up	0	0	0	0.245183	0.485631	0.580366	protein_coding
OS05G0527700	4.76522	0	9.53044	Inf	Inf	0.0104447	1	Up	0	0	0	0.6061	0.101887	1.57172	protein_coding	Os05g0527700 protein%3B Putative uncharacterized protein OJ1187_E11.8%3B cDNA clone:002-180-D07%2C full insert sequence [Source:UniProtKB/TrEMBL%3BAcc:Q65XD1]	GO:0008152,GO:0016758	metabolic process|transferase activity, transferring hexosyl groups
OS05G0580200	5.24621	0	10.4924	Inf	Inf	0.00412596	0.786784	Up	0	0	0	1.63156	0.129443	2.10636	protein_coding	Os05g0580100 protein%3B Putative uncharacterized protein OSJNBa0017N18.14%3B cDNA clone:002-169-D03%2C full insert sequence [Source:UniProtKB/TrEMBL%3BAcc:Q688T7]
OS06G0185400	19.3749	27.0853	11.6646	0.430663	-1.21537	0.0261859	1	Down	0.974467	1.88083	2.2703	0.871038	0.482277	0.733605	protein_coding
OS06G0229800	15.3374	25.5368	5.13802	0.2012	-2.3133	0.000446996	0.169847	Down	0.594875	0.396964	0.682777	0.223616	0.134128	0	protein_coding	Soluble starch synthase 2-3%2C chloroplastic/amyloplastic [Source:UniProtKB/Swiss-Prot%3BAcc:Q0DDE3]	GO:0004373,GO:0009011,GO:0009058,GO:0009250,GO:0009501,GO:0009507,GO:0019252,GO:0033201	glycogen (starch) synthase activity|starch synthase activity|biosynthetic process|glucan biosynthetic process|amyloplast|chloroplast|starch biosynthetic process|alpha-1,4-glucan synthase activity	dosa00500	Starch and sucrose metabolism
OS06G0229900	4.70362	8.43667	0.970577	0.115043	-3.11976	0.0149201	1	Down	0.458358	0.978725	0.24749	0.267756	0	0	protein_coding	Os06g0229900 protein%3B Putative uncharacterized protein P0525F01.24 [Source:UniProtKB/TrEMBL%3BAcc:Q67X46]
OS06G0268500	113.619	12.5888	214.649	17.0509	4.09177	4.47e-34	1.15e-30	Up	0.119711	0.107263	0.0754526	1.83583	1.50813	1.74737	protein_coding	Putative uncharacterized protein [Source:UniProtKB/TrEMBL%3BAcc:A3BAI8]	GO:0006952,GO:0043531	defense response|ADP binding
OS06G0273400	68.8572	40.3638	97.3505	2.41183	1.27013	0.0185175	1	Up	1.72081	3.11102	2.70183	8.59326	3.57888	6.08115	protein_coding
OS06G0349700	5.94881	9.5964	2.30122	0.239801	-2.06009	0.0477118	1	Down	0.210379	0.301228	0.246274	0	0.0504189	0.144705	protein_coding	Ferulate-5-hydroxylase%3B Os06g0349700 protein [Source:UniProtKB/TrEMBL%3BAcc:A1IGU8]	GO:0004497,GO:0005506,GO:0005783,GO:0009055,GO:0009809,GO:0010224,GO:0016020,GO:0016021,GO:0016491,GO:0016705,GO:0016709,GO:0020037,GO:0046424,GO:0046872,GO:0055114	monooxygenase activity|iron ion binding|endoplasmic reticulum|electron carrier activity|lignin biosynthetic process|response to UV-B|membrane|integral component of membrane|oxidoreductase activity|oxidoreductase activity, acting on paired donors, with incorporation or reduction of molecular oxygen|oxidoreductase activity, acting on paired donors, with incorporation or reduction of molecular oxyge…
OS06G0521500	15.3758	22.0074	8.7443	0.397335	-1.33157	0.0331265	1	Down	1.51647	1.26511	1.49214	0.35131	0.924592	0.702946	protein_coding	Class III peroxidase 83%3B Os06g0521500 protein%3B Putative peroxidase%3B cDNA clone:006-208-C10%2C full insert sequence%3B cDNA clone:J023143E11%2C full insert sequence [Source:UniProtKB/TrEMBL%3BAcc:Q5Z9B2]	GO:0004601,GO:0005576,GO:0006979,GO:0016491,GO:0020037,GO:0042744,GO:0046872,GO:0055114	peroxidase activity|extracellular region|response to oxidative stress|oxidoreductase activity|heme binding|hydrogen peroxide catabolic process|metal ion binding|oxidation-reduction process	dosa00940	Phenylpropanoid biosynthesis
OS06G0559400	109.761	56.3518	163.17	2.89555	1.53384	3.36e-07	0.000307515	Up	2.89925	3.24535	0.820413	8.09325	7.49697	6.07873	protein_coding	Os06g0559400 protein%3B Putative uncharacterized protein OSJNBa0090E14.34%3B Putative uncharacterized protein P0528E12.5%3B cDNA clone:J013142H05%2C full insert sequence%3B cDNA clone:J013162F05%2C full insert sequence [Source:UniProtKB/TrEMBL%3BAcc:Q5Z7F9]
OS06G0564700	27.7179	10.5724	44.8635	4.24346	2.08524	0.00553485	0.944428	Up	0.0415342	0.183786	0.373831	0.304031	0.832248	0.933689	protein_coding	Os06g0564700 protein%3B Putative cysteine synthase%3B cDNA clone:J023050D23%2C full insert sequence [Source:UniProtKB/TrEMBL%3BAcc:Q5Z6A9]	GO:0004124,GO:0006535,GO:0030170	cysteine synthase activity|cysteine biosynthetic process from serine|pyridoxal phosphate binding	dosa01200,dosa01230,dosa00920,dosa00270	Carbon metabolism|Biosynthesis of amino acids|Sulfur metabolism|Cysteine and methionine metabolism
OS06G0579100	1457.82	777.126	2138.51	2.75182	1.46039	0.00199881	0.525853	Up	7.6111	10.4969	13.5508	20.1766	23.2065	34.0913	protein_coding	Os06g0579100 protein [Source:UniProtKB/TrEMBL%3BAcc:C7J3I2]	GO:0016021	integral component of membrane
OS06G0595900	21.304	28.9208	13.6873	0.473268	-1.07927	0.0415854	1	Down	0.743488	0.256852	0.434996	0.155073	0.102694	0.216203	protein_coding	Putative uncharacterized protein [Source:UniProtKB/TrEMBL%3BAcc:A3BD94]	GO:0006351	transcription, DNA-templated
OS06G0602400	14.4348	6.46559	22.404	3.46511	1.7929	0.0251023	1	Up	0.149656	0.12094	0.0507512	0.224338	0.636973	0.593332	protein_coding	DEAD-box ATP-dependent RNA helicase 52A [Source:UniProtKB/Swiss-Prot%3BAcc:Q0DB53]	GO:0000166,GO:0003676,GO:0004386,GO:0005524,GO:0008026,GO:0016787	nucleotide binding|nucleic acid binding|helicase activity|ATP binding|ATP-dependent helicase activity|hydrolase activity
OS06G0637400	11.3258	17.1494	5.5023	0.320845	-1.64005	0.0252231	1	Down	0.160155	0.280344	0.46813	0.145144	0.0870688	0.0662882	protein_coding	Os06g0637400 protein%3B cDNA clone:J013053C20%2C full insert sequence [Source:UniProtKB/TrEMBL%3BAcc:Q0DAR2]
OS06G0674000	36.2174	49.444	22.9907	0.464985	-1.10474	0.00855741	1	Down	0.152282	0.165381	0.232025	0.106275	0.0855444	0.0720569	protein_coding	Os06g0674000 protein%3B Putative uncharacterized protein B1472F02.9 [Source:UniProtKB/TrEMBL%3BAcc:Q650S8]
OS06G0694400	476.579	310.109	643.049	2.07362	1.05215	4.07e-07	0.00035002	Up	4.98916	5.34774	2.667	9.44024	9.70281	9.6203	protein_coding	Os06g0694400 protein%3B Putative uncharacterized protein P0550B04.28%3B Putative uncharacterized protein P0622F03.3%3B cDNA clone:J013028E09%2C full insert sequence%3B cDNA clone:J013046J02%2C full insert sequence [Source:UniProtKB/TrEMBL%3BAcc:Q5Z8I6]
OS06G0707733	12.2968	6.72366	17.8699	2.65776	1.41021	0.0463368	1	Up	0.043262	0.054655	0.00670389	0.0757937	0.114622	0.129263	protein_coding		GO:0043531	ADP binding
OS06G0716100	618.685	385.13	852.24	2.21287	1.14592	0.0131816	1	Up	35.8622	38.0819	7.17256	79.2826	82.0657	43.6774	protein_coding	Os06g0716100 protein [Source:UniProtKB/TrEMBL%3BAcc:Q0D9H0]
OS07G0103500	9.40258	4.52457	14.2806	3.15624	1.65821	0.037016	1	Up	0.175441	0.0683622	0.135056	0.646543	0.283774	0.409855	protein_coding	Os07g0103500 protein%3B Putative 1-aminocyclopropane-1-carboxylate oxidase 1 [Source:UniProtKB/TrEMBL%3BAcc:Q8LGZ9]	GO:0009685,GO:0016491,GO:0016706,GO:0046872,GO:0052635,GO:0055114	gibberellin metabolic process|oxidoreductase activity|oxidoreductase activity, acting on paired donors, with incorporation or reduction of molecular oxygen, 2-oxoglutarate as one donor, and incorporation of one atom each of oxygen into both donors|metal ion binding|C-20 gibberellin 2-beta-dioxygenase activity|oxidation-reduction process	dosa00904	Diterpenoid biosynthesis
OS07G0110000	1798.24	741.202	2855.27	3.85222	1.94569	2.07e-06	0.00163741	Up	6.00082	6.56167	4.86856	23.1101	27.6894	15.6898	protein_coding	Os07g0110000 protein [Source:UniProtKB/TrEMBL%3BAcc:Q0D931]	GO:0016021	integral component of membrane
OS07G0117300	21.5128	8.98087	34.0447	3.7908	1.9225	0.0346767	1	Up	0.184179	0.0912636	0.184078	0.872852	0.854235	0.165634	protein_coding	Putative uncharacterized protein OJ1119_A04.115 [Source:UniProtKB/TrEMBL%3BAcc:Q8H5K0]	GO:0043531	ADP binding
OS07G0136866	32.2623	21.1961	43.3286	2.04418	1.03152	0.0177653	1	Up	0	0	0	0	0	0	protein_coding
OS07G0137000	145.294	91.2853	199.302	2.18329	1.1265	0.0367847	1	Up	0.630148	0.891386	0.489222	2.28303	1.5207	0.848985	protein_coding	Os07g0137000 protein [Source:UniProtKB/TrEMBL%3BAcc:Q0D8Q7]	GO:0003677	DNA binding
OS07G0162450	54.8551	0	109.71	Inf	Inf	0.0262917	1	Up	0	0	0	14.8161	0.774784	0.743548	protein_coding	Os07g0162450 protein%3B Putative uncharacterized protein OJ1714_H10.151%3B Putative uncharacterized protein P0428D12.104 [Source:UniProtKB/TrEMBL%3BAcc:Q7XIL6]
OS07G0241050	3.93063	7.20562	0.65564	0.0909901	-3.45815	0.0192286	1	Down	0.60888	0.143899	0	0	0	0	protein_coding
OS07G0241500	19.641	11.5776	27.7045	2.39294	1.25879	0.0235909	1	Up	0.337294	0.434689	0.372601	1.04691	0.708157	1.35072	protein_coding	Os07g0241500 protein%3B Putative UDP-glucosyltransferase%3B cDNA clone:002-125-F03%2C full insert sequence [Source:UniProtKB/TrEMBL%3BAcc:Q7XI35]	GO:0008152,GO:0009813,GO:0016740,GO:0016757,GO:0016758,GO:0043231,GO:0047807,GO:0050403,GO:0050502,GO:0052696,GO:0080043,GO:0080044,GO:0080062	metabolic process|flavonoid biosynthetic process|transferase activity|transferase activity, transferring glycosyl groups|transferase activity, transferring hexosyl groups|intracellular membrane-bounded organelle|cytokinin 7-beta-glucosyltransferase activity|trans-zeatin O-beta-D-glucosyltransferase activity|cis-zeatin O-beta-D-glucosyltransferase activity|flavonoid glucuronidation|quercetin 3-O-g…
OS07G0486000	34.3962	22.0888	46.7036	2.11436	1.08022	0.0117945	1	Up	0.0813735	0.123071	0.0654487	0.157783	0.257605	0.138329	protein_coding	Os07g0486000 protein [Source:UniProtKB/TrEMBL%3BAcc:C7J4K5]	GO:0000794,GO:0000911,GO:0005524,GO:0006298,GO:0006302,GO:0006312,GO:0007062,GO:0007067,GO:0007129,GO:0009506,GO:0010332,GO:0010564,GO:0010777,GO:0030983,GO:0032204,GO:0032504,GO:0042138,GO:0043073,GO:0043247,GO:0045143	condensed nuclear chromosome|cytokinesis by cell plate formation|ATP binding|mismatch repair|double-strand break repair|mitotic recombination|sister chromatid cohesion|mitotic nuclear division|synapsis|plasmodesma|response to gamma radiation|regulation of cell cycle process|meiotic mismatch repair involved in reciprocal meiotic recombination|mismatched DNA binding|regulation of telomere maintenan…
OS07G0511400	8.31687	0	16.6337	Inf	Inf	0.00472756	0.85491	Up	0	0	0	1.92759	5.33531	0.565478	protein_coding
OS07G0538000	3.58303	0.32032	6.84574	21.3715	4.41762	0.0127298	1	Up	0	0.0254653	0	0.209944	0.103033	0.22031	protein_coding	Os07g0538000 protein%3B Putative beta-1%2C3-glucanase [Source:UniProtKB/TrEMBL%3BAcc:Q6YVW0]	GO:0003824,GO:0004553,GO:0005975,GO:0016787	catalytic activity|hydrolase activity, hydrolyzing O-glycosyl compounds|carbohydrate metabolic process|hydrolase activity
OS07G0560300	27.0007	38.6406	15.3608	0.39753	-1.33086	0.014681	1	Down	1.53053	1.43246	2.45758	0.378725	0.499165	1.4079	protein_coding	Arm repeat containing protein-like%3B Os07g0560300 protein%3B cDNA clone:J033031P12%2C full insert sequence [Source:UniProtKB/TrEMBL%3BAcc:Q6Z3Z9]	GO:0005488	binding
OS07G0560400	10.1111	0	20.2222	Inf	Inf	0.0041731	0.790469	Up	0	0	0	0.561651	0.21184	0	protein_coding
OS07G0664500	19.2988	26.5942	12.0033	0.45135	-1.14768	0.0372457	1	Down	2.00987	2.21197	2.23239	0.679795	1.29747	1.13017	protein_coding	Os07g0664500 protein%3B cDNA%2C clone: J065025K09%2C full insert sequence [Source:UniProtKB/TrEMBL%3BAcc:Q0D3U9]	GO:0008152,GO:0016491,GO:0055114	metabolic process|oxidoreductase activity|oxidation-reduction process
OS08G0100150	39.832	56.6006	23.0635	0.407477	-1.29521	0.00113979	0.330186	Down	0.535167	0.91814	0.682592	0.407234	0.194265	0.217809	protein_coding	Os08g0100150 protein [Source:UniProtKB/TrEMBL%3BAcc:B9FYL7]
OS08G0112000	52.8457	34.8763	70.8151	2.03047	1.02181	0.00404872	0.783379	Up	0.24533	0.242282	0.261469	0.770831	1.05461	0.720678	protein_coding		GO:0000723,GO:0003678,GO:0006281	telomere maintenance|DNA helicase activity|DNA repair
OS08G0113000	35.3693	49.1578	21.5808	0.439009	-1.18768	0.00555096	0.944428	Down	2.66614	2.51739	3.58919	1.99833	1.48759	0.425731	protein_coding	Os08g0113000 protein%3B Putative peroxidase 47 [Source:UniProtKB/TrEMBL%3BAcc:Q6ZCC2]	GO:0004601,GO:0005576,GO:0006598,GO:0006979,GO:0009698,GO:0010167,GO:0015706,GO:0016491,GO:0020037,GO:0042398,GO:0042744,GO:0046872,GO:0055114	peroxidase activity|extracellular region|polyamine catabolic process|response to oxidative stress|phenylpropanoid metabolic process|response to nitrate|nitrate transport|oxidoreductase activity|heme binding|cellular modified amino acid biosynthetic process|hydrogen peroxide catabolic process|metal ion binding|oxidation-reduction process	dosa00940	Phenylpropanoid biosynthesis
OS08G0170700	25.9148	16.1333	35.6963	2.21259	1.14574	0.0171855	1	Up	0.124368	0.122085	0.16757	0.401157	0.182822	0.263247	protein_coding	Putative RGH1A [Source:UniProtKB/TrEMBL%3BAcc:Q6YYL3]	GO:0006952,GO:0043531	defense response|ADP binding
OS08G0211750	5.0501	0	10.1002	Inf	Inf	0.0160929	1	Up	0	0	0	0.538037	0	0.208892	protein_coding
OS08G0246700	97.2455	44.7098	149.781	3.35007	1.74419	0.0310619	1	Up	6.27443	11.3001	5.23466	20.493	7.63021	34.6619	protein_coding
OS08G0246800	596.558	243.856	949.26	3.8927	1.96077	0.00657837	1	Up	16.4673	10.7446	15.7984	35.6244	18.9431	37.5167	protein_coding	Os08g0246800 protein [Source:UniProtKB/TrEMBL%3BAcc:Q0J6Z3]	GO:0006355	regulation of transcription, DNA-templated
OS08G0289400	11.7938	18.743	4.84447	0.258467	-1.95195	0.00711152	1	Down	0.151684	0.14088	0.0825001	0.0608456	0.0248596	0.016237	protein_coding	Os08g0289300 protein [Source:UniProtKB/TrEMBL%3BAcc:C7J5M6]	GO:0003677,GO:0005524	DNA binding|ATP binding	dosa03440	Homologous recombination
OS08G0297800	20.117	30.1207	10.1133	0.33576	-1.5745	0.00405296	0.783379	Down	0.812012	0.96274	1.10033	0.287025	0.202943	0.585402	protein_coding	Os08g0297800 protein%3B Putative flavonol 4'-sulfotransferase%3B cDNA clone:001-019-C01%2C full insert sequence [Source:UniProtKB/TrEMBL%3BAcc:Q6YV45]	GO:0008146,GO:0016740	sulfotransferase activity|transferase activity
OS08G0410900	107.238	0.674771	213.802	316.851	8.30766	0.000129682	0.0614111	Up	0	0.0216965	0.0239875	5.06513	0.19452	3.33433	protein_coding
OS08G0423500	254.881	350.475	159.288	0.454491	-1.13767	0.00614376	0.983301	Down	18.9615	11.9952	18.803	12.4735	7.30046	4.56265	protein_coding	Os08g0423500 protein%3B Putative dioscorin [Source:UniProtKB/TrEMBL%3BAcc:Q8GTK1]	GO:0004089,GO:0006730,GO:0008270,GO:0046872	carbonate dehydratase activity|one-carbon metabolic process|zinc ion binding|metal ion binding	dosa00910	Nitrogen metabolism
OS08G0423600	19.4354	27.9689	10.9019	0.389786	-1.35925	0.0150261	1	Down	1.32899	1.55437	1.28811	0.750282	0.82327	0.066047	protein_coding	Putative dioscorin [Source:UniProtKB/TrEMBL%3BAcc:Q6YZ80]	GO:0004089,GO:0006730,GO:0008270,GO:0046872	carbonate dehydratase activity|one-carbon metabolic process|zinc ion binding|metal ion binding	dosa00910	Nitrogen metabolism
OS08G0434500	84.8951	121.137	48.6536	0.401643	-1.31602	1.87e-05	0.011573	Down	0	0	0	0	0	0	protein_coding
OS08G0473900	15.8493	7.57209	24.1265	3.18624	1.67185	0.0193373	1	Up	0.299323	0.249899	0.37052	0.619971	0.983955	1.55866	protein_coding	Alpha-amylase isozyme 3D [Source:UniProtKB/Swiss-Prot%3BAcc:P27933]	GO:0003824,GO:0004556,GO:0005509,GO:0005975,GO:0005983,GO:0005987,GO:0009737,GO:0009739,GO:0043169,GO:0048046	catalytic activity|alpha-amylase activity|calcium ion binding|carbohydrate metabolic process|starch catabolic process|sucrose catabolic process|response to abscisic acid|response to gibberellin|cation binding|apoplast	dosa00500	Starch and sucrose metabolism
OS08G0474800	41.8413	25.6183	58.0644	2.26652	1.18048	0.00272992	0.651809	Up	0.324222	0.202263	0.182152	0.386222	0.291547	0.852603	protein_coding	Os08g0474750 protein [Source:UniProtKB/TrEMBL%3BAcc:C7J5V7]
OS08G0479400	4.10337	7.56608	0.640653	0.0846744	-3.56193	0.0150521	1	Down	0.0715329	0.0347802	0.035687	0.0353356	0	0	protein_coding	Zinc-finger homeodomain protein 2 [Source:UniProtKB/Swiss-Prot%3BAcc:Q6ZB90]	GO:0003677,GO:0005634,GO:0006351,GO:0006355,GO:0046872	DNA binding|nucleus|transcription, DNA-templated|regulation of transcription, DNA-templated|metal ion binding
OS08G0496700	87.8819	23.115	152.649	6.60389	2.72332	0.0125621	1	Up	0.417591	0.524074	0.452325	3.15202	0.337165	2.78813	protein_coding	Putative uncharacterized protein [Source:UniProtKB/TrEMBL%3BAcc:A3BUG6]
OS08G0527700	2.24548	0	4.49097	Inf	Inf	0.0304101	1	Up	0	0	0	0.738336	0.774144	0	protein_coding	Putative peptide transporter [Source:UniProtKB/TrEMBL%3BAcc:Q6ZKX5]	GO:0005215,GO:0006810,GO:0016020	transporter activity|transport|membrane
OS09G0330700	5.18994	0.35445	10.0254	28.2844	4.82194	0.0010349	0.309919	Up	0	0	0.0183324	0.221038	0.141474	0.0860421	protein_coding	Ankyrin-like protein%3B Os09g0330700 protein [Source:UniProtKB/TrEMBL%3BAcc:Q6EPK9]	GO:0016021	integral component of membrane
OS09G0388400	16.3339	26.8954	5.77245	0.214626	-2.2201	0.000479441	0.176914	Down	0.597939	0.519208	0.850057	0.0599465	0.322469	0.0562673	protein_coding	Haloacid dehalogenase-like hydrolase-like protein%3B Os09g0388400 protein%3B cDNA clone:J023027H14%2C full insert sequence [Source:UniProtKB/TrEMBL%3BAcc:Q6H5D1]	GO:0003824,GO:0005737,GO:0008152,GO:0016311,GO:0016787,GO:0016791,GO:0044283	catalytic activity|cytoplasm|metabolic process|dephosphorylation|hydrolase activity|phosphatase activity|small molecule biosynthetic process
OS09G0521300	5.76693	9.94184	1.59203	0.160135	-2.64264	0.0178929	1	Down	0.776229	0.592403	0.781071	0.145101	0.452942	0	protein_coding	Transcription factor-like [Source:UniProtKB/TrEMBL%3BAcc:Q650T3]
OS09G0554101	7.90634	0	15.8127	Inf	Inf	2.3e-06	0.00171915	Up	0	0	0	6.9571	7.18129	2.40836	protein_coding
OS10G0104000	18.1866	2.37576	33.9974	14.3101	3.83896	0.0143442	1	Up	0.00696608	0.020308	0.0225842	0.386266	0.327514	0.0127965	protein_coding	Putative uncharacterized protein OSJNBa0071K19.7 [Source:UniProtKB/TrEMBL%3BAcc:Q9AYJ1]
OS10G0118200	31.1541	46.5552	15.7529	0.338369	-1.56333	0.00227233	0.578328	Down	0.857089	1.55865	1.54938	0.238335	0.231641	0.89275	protein_coding
OS10G0162836	5.77075	10.228	1.31347	0.128419	-2.96107	0.00864268	1	Down	0.555378	0.558464	0.178163	0	0.0884039	0	protein_coding		GO:0004672,GO:0005524,GO:0006468	protein kinase activity|ATP binding|protein phosphorylation
OS10G0182300	29.8188	17.8815	41.7562	2.33517	1.22353	0.00663535	1	Up	0.418113	0.136751	0.283783	0.494402	0.484656	0.471043	protein_coding
OS10G0207400	59.7038	37.4168	81.9908	2.19129	1.13178	0.000996924	0.304576	Up	4.91012	5.63677	4.43216	12.9354	10.3798	9.89216	protein_coding	Os10g0207400 protein [Source:UniProtKB/TrEMBL%3BAcc:B9G7Y8]	GO:0016021	integral component of membrane
OS10G0210500	246.925	418.433	75.4175	0.180238	-2.47203	2.13e-05	0.0128948	Down	4.68855	11.2644	12.1226	1.85837	1.96532	0.589473	protein_coding	Nodulin MtN21 family protein%2C putative%2C expressed%3B Os10g0210500 protein%3B cDNA clone:J013110M15%2C full insert sequence [Source:UniProtKB/TrEMBL%3BAcc:Q33A72]	GO:0003333,GO:0005886,GO:0015171,GO:0016020,GO:0016021,GO:0022857,GO:0032973,GO:0043090,GO:0080144	amino acid transmembrane transport|plasma membrane|amino acid transmembrane transporter activity|membrane|integral component of membrane|transmembrane transporter activity|amino acid export|amino acid import|amino acid homeostasis
OS10G0315400	404.765	808.543	0.987754	0.00122165	-9.67696	1.5e-125	2.13e-121	Down	5.58172	5.864	5.82113	0.00837668	0	0.0155123	protein_coding	CUE domain containing protein%2C expressed%3B Os10g0315400 protein%3B Putative uncharacterized protein OSJNBa0034E23.6 [Source:UniProtKB/TrEMBL%3BAcc:Q7XG35]
OS10G0320001	60.2199	120.44	0	0	#NAME?	6e-39	1.89e-35	Down	6.14391	6.88839	6.68223	0	0	0	protein_coding
OS10G0340301	8.37647	13.1169	3.63608	0.277206	-1.85097	0.0307992	1	Down	0.14091	0.0890475	0.146792	0.0203081	0	0.0839427	protein_coding
OS10G0345600	37.0145	15.2065	58.8226	3.86826	1.95168	6.46e-06	0.00407888	Up	0.182806	0.504542	0.284799	1.19719	1.49877	1.63226	protein_coding	Expressed protein%3B Os10g0345600 protein%3B cDNA clone:J023043O20%2C full insert sequence [Source:UniProtKB/TrEMBL%3BAcc:Q339L3]
OS10G0345701	81.6908	29.4651	133.916	4.54492	2.18425	4.89e-11	6.95e-08	Up	0.854997	1.38514	0.861323	3.77747	4.06186	5.07557	protein_coding
OS10G0390600	9.20579	13.8821	4.52953	0.326287	-1.61579	0.0446081	1	Down	0.171331	0.272249	0.135845	0.154558	0.0426929	0.0417823	protein_coding	Os10g0390600 protein [Source:UniProtKB/TrEMBL%3BAcc:Q0IXY9]	GO:0001666,GO:0003824,GO:0005507,GO:0005524,GO:0005739,GO:0008483,GO:0009058,GO:0009507,GO:0016740,GO:0019481,GO:0030170,GO:0046686	response to hypoxia|catalytic activity|copper ion binding|ATP binding|mitochondrion|transaminase activity|biosynthetic process|chloroplast|transferase activity|L-alanine catabolic process, by transamination|pyridoxal phosphate binding|response to cadmium ion	dosa01200,dosa01210,dosa01230,dosa00710,dosa00250,dosa00220	Carbon metabolism|2-Oxocarboxylic acid metabolism|Biosynthesis of amino acids|Carbon fixation in photosynthetic organisms|Alanine, aspartate and glutamate metabolism|Arginine biosynthesis
OS10G0419400	226.604	10.0754	443.133	43.9816	5.45883	1.64e-67	7.76e-64	Up	0.152071	0.454948	0.165882	15.9919	14.3993	12.9322	protein_coding	1%2C2-dihydroxy-3-keto-5-methylthiopentene dioxygenase 1 [Source:UniProtKB/Swiss-Prot%3BAcc:A1L4T4]	GO:0005506,GO:0005634,GO:0005737,GO:0006555,GO:0008652,GO:0009086,GO:0010309,GO:0016491,GO:0019509,GO:0046872,GO:0051213,GO:0055114	iron ion binding|nucleus|cytoplasm|methionine metabolic process|cellular amino acid biosynthetic process|methionine biosynthetic process|acireductone dioxygenase [iron(II)-requiring] activity|oxidoreductase activity|L-methionine biosynthetic process from methylthioadenosine|metal ion binding|dioxygenase activity|oxidation-reduction process	dosa00270	Cysteine and methionine metabolism
OS10G0498900	6.86824	11.7674	1.96911	0.167336	-2.57918	0.00881662	1	Down	0.315073	0.589061	0.242997	0.0415612	0.0413363	0.120645	protein_coding	Microtubule-associated EB1 family protein%2C putative%2C expressed%3B Os10g0498900 protein%3B Putative microtubule-associated protein [Source:UniProtKB/TrEMBL%3BAcc:Q8LNH6]	GO:0000278,GO:0005618,GO:0005634,GO:0005730,GO:0005819,GO:0008017,GO:0009524,GO:0009652,GO:0010228,GO:0016572,GO:0030865	mitotic cell cycle|cell wall|nucleus|nucleolus|spindle|microtubule binding|phragmoplast|thigmotropism|vegetative to reproductive phase transition of meristem|histone phosphorylation|cortical cytoskeleton organization
OS10G0532600	8.00795	12.7655	3.25041	0.254625	-1.97355	0.0237318	1	Down	0.772268	1.90474	1.13752	0.315767	0.216811	0.410258	protein_coding	Os10g0532600 protein%3B Putative uncharacterized protein OSJNBa0053C23.19%3B Uncharacterized plant-specific domain TIGR01568 family protein%2C expressed [Source:UniProtKB/TrEMBL%3BAcc:Q8LN40]
OS10G0569600	56.2038	76.3875	36.0202	0.471545	-1.08453	0.0421995	1	Down	5.57836	2.43832	8.25137	3.4721	0	0	protein_coding	Os10g0569600 protein%3B Putative pathogen-related protein Rir1b [Source:UniProtKB/TrEMBL%3BAcc:Q8S7P6]
OS11G0213000	62.961	21.0645	104.857	4.97792	2.31554	0.00493604	0.882062	Up	0.0284913	0.188719	0.250309	0.600532	0.493876	1.14259	protein_coding	Protein kinase domain containing protein%2C expressed [Source:UniProtKB/TrEMBL%3BAcc:Q2R8X2]	GO:0000166,GO:0004672,GO:0004674,GO:0005524,GO:0006468,GO:0016301,GO:0016310,GO:0016772	nucleotide binding|protein kinase activity|protein serine/threonine kinase activity|ATP binding|protein phosphorylation|kinase activity|phosphorylation|transferase activity, transferring phosphorus-containing groups
OS11G0214400	62.4526	124.241	0.664228	0.00534629	-7.54725	6.67e-10	9.03e-07	Down	10.5876	14.0936	23.1086	0	0	0.256063	protein_coding	Dirigent-like protein%2C expressed%3B Os11g0214400 protein%3B Uncharacterized protein [Source:UniProtKB/TrEMBL%3BAcc:Q2R8W3]
OS11G0214700	1.95732	0	3.91464	Inf	Inf	0.0463835	1	Up	0	0	0	0	0	0	protein_coding
OS11G0215100	80.3146	135.879	24.75	0.182147	-2.45683	6.44e-14	1.14e-10	Down	13.9091	16.3987	16.7819	2.12392	2.98002	4.36171	protein_coding	Dirigent-like protein%2C expressed%3B Os11g0215100 protein%3B cDNA clone:002-132-D10%2C full insert sequence [Source:UniProtKB/TrEMBL%3BAcc:Q2R8V6]
OS11G0220300	118.194	43.6471	192.742	4.4159	2.14271	1.11e-12	1.75e-09	Up	0.323192	0.34859	0.567638	1.04529	1.30963	1.45002	protein_coding	Expressed protein%3B Os11g0220300 protein%3B cDNA clone:J013164O07%2C full insert sequence [Source:UniProtKB/TrEMBL%3BAcc:Q2R8Q9]	GO:0009507	chloroplast
OS11G0224900	217.687	420.191	15.183	0.0361335	-4.79052	2.16e-53	8.76e-50	Down	2.6893	3.78913	3.81556	0.100295	0.122096	0.076851	protein_coding	NB-ARC domain containing protein%2C expressed%3B NB-ARC domain%2C putative%3B NBS-LRR type protein%3B Os11g0224900 protein [Source:UniProtKB/TrEMBL%3BAcc:Q53P15]	GO:0006952,GO:0043531	defense response|ADP binding
OS11G0225000	62.0836	84.4701	39.6972	0.469956	-1.0894	0.00123603	0.347715	Down	2.5443	2.93099	3.19482	0.953977	1.61413	1.00431	protein_coding	Os11g0225000 protein [Source:UniProtKB/TrEMBL%3BAcc:Q0ITR7]	GO:0004672,GO:0004674,GO:0005524,GO:0005886,GO:0006468,GO:0006952,GO:0009506,GO:0016301,GO:0016310,GO:0016772	protein kinase activity|protein serine/threonine kinase activity|ATP binding|plasma membrane|protein phosphorylation|defense response|plasmodesma|kinase activity|phosphorylation|transferase activity, transferring phosphorus-containing groups
OS11G0225300	177.744	355.156	0.332114	0.000935121	-10.0626	6.87e-82	4.88e-78	Down	3.41175	2.50566	3.33421	0	0	0.00646383	protein_coding	NB-ARC domain containing protein%2C expressed%3B NBS-LRR type protein%3B Os11g0225300 protein [Source:UniProtKB/TrEMBL%3BAcc:Q2R8L1]	GO:0006952,GO:0043531	defense response|ADP binding
OS11G0226201	309.03	608.006	10.0532	0.0165347	-5.91836	2.76e-85	2.61e-81	Down	7.77597	8.54141	9.15583	0.133927	0.0768716	0.0248556	protein_coding	Protein kinase domain containing protein%2C expressed [Source:UniProtKB/TrEMBL%3BAcc:Q2R8K3]	GO:0000166,GO:0004672,GO:0004674,GO:0005524,GO:0006468,GO:0016301,GO:0016310,GO:0016772	nucleotide binding|protein kinase activity|protein serine/threonine kinase activity|ATP binding|protein phosphorylation|kinase activity|phosphorylation|transferase activity, transferring phosphorus-containing groups
OS11G0226400	161.705	323.086	0.323526	0.00100136	-9.96382	3.09e-77	1.75e-73	Down	3.61197	4.59583	3.9481	0.0166943	0	0	protein_coding	Os11g0226400 protein [Source:UniProtKB/TrEMBL%3BAcc:Q0ITR2]	GO:0006952,GO:0043531	defense response|ADP binding
OS11G0226700	53.7936	107.587	0	0	#NAME?	8.32e-33	1.97e-29	Down	0.635706	0.468358	0.425465	0	0	0	protein_coding	Os11g0226700 protein [Source:UniProtKB/TrEMBL%3BAcc:Q0ITR1]	GO:0043531	ADP binding
OS11G0226800	128.553	201.493	55.6127	0.276003	-1.85724	9.35e-12	1.4e-08	Down	1.75842	2.09635	1.49037	0.461822	0.431166	0.597104	protein_coding
OS11G0227100	290.663	413.467	167.858	0.405978	-1.30053	4e-09	4.94e-06	Down	5.93785	6.86608	6.13918	2.01865	2.00449	3.38056	protein_coding	Putative uncharacterized protein [Source:UniProtKB/TrEMBL%3BAcc:B9GA26]	GO:0006952,GO:0043531	defense response|ADP binding	dosa04626	Plant-pathogen interaction
OS11G0274100	18.3577	8.67671	28.0388	3.2315	1.6922	0.00619278	0.983301	Up	0.183443	0.292806	0.0485415	0.452132	0.316479	0.443636	protein_coding	Os11g0274300 protein%3B Protein kinase domain containing protein%3B Similar to stem rust resistance protein [Source:UniProtKB/TrEMBL%3BAcc:Q53QA3]	GO:0004672,GO:0004674,GO:0005198,GO:0005524,GO:0006468,GO:0016301,GO:0016310,GO:0016772	protein kinase activity|protein serine/threonine kinase activity|structural molecule activity|ATP binding|protein phosphorylation|kinase activity|phosphorylation|transferase activity, transferring phosphorus-containing groups
OS11G0282700	15.2347	0.32032	30.1491	94.1216	6.55645	0.00403925	0.783379	Up	0	0	0	0.579036	0.481711	0	protein_coding	Os11g0282700 protein%3B Transposon protein%2C putative%2C Pong sub-class%2C expressed%3B cDNA clone:J033135A20%2C full insert sequence [Source:UniProtKB/TrEMBL%3BAcc:Q0ITA8]	GO:0004364,GO:0005737,GO:0006749	glutathione transferase activity|cytoplasm|glutathione metabolic process
OS11G0284032	45.4999	65.1678	25.8321	0.396393	-1.335	0.000454313	0.169847	Down	6.21059	8.11226	4.12784	2.25747	3.2301	2.46506	protein_coding		GO:0005215,GO:0006810,GO:0016020	transporter activity|transport|membrane
OS11G0284300	89.8387	129.226	50.4515	0.390414	-1.35693	6.1e-06	0.00393822	Down	8.54428	7.5261	8.15178	2.52567	4.58575	3.29258	protein_coding	POT family protein [Source:UniProtKB/TrEMBL%3BAcc:Q2R719]	GO:0005215,GO:0006810,GO:0016020	transporter activity|transport|membrane
OS11G0285000	160.452	222.949	97.9541	0.439356	-1.18654	0.0256776	1	Down	1.74209	2.6732	1.07351	0.76842	0.990541	0.88063	protein_coding	Achilleol B synthase [Source:UniProtKB/Swiss-Prot%3BAcc:Q2R712]	GO:0016866	intramolecular transferase activity	dosa00909	Sesquiterpenoid and triterpenoid biosynthesis
OS11G0308432	191.069	270.18	111.959	0.414386	-1.27095	0.0348874	1	Down	2.22351	3.40619	2.75264	0.315357	0.494433	2.64309	protein_coding
OS11G0454000	16.162	23.2605	9.06344	0.38965	-1.35975	0.0276973	1	Down	1.99006	0.648185	2.15732	0.759812	0.752759	0.487089	protein_coding	Dehydrin Rab16C [Source:UniProtKB/Swiss-Prot%3BAcc:Q2R4Z7]	GO:0006950,GO:0009415	response to stress|response to water
OS11G0461000	46.4781	82.9479	10.0083	0.120657	-3.05101	4.34e-13	7.25e-10	Down	1.40008	1.59654	1.07739	0.153168	0.295105	0.131524	protein_coding	Os11g0461000 protein [Source:UniProtKB/TrEMBL%3BAcc:Q0ISU1]	GO:0004185,GO:0006508	serine-type carboxypeptidase activity|proteolysis
OS11G0470500	36.0286	20.2352	51.822	2.56099	1.3567	0.00619473	0.983301	Up	0.302834	0.508885	0.347539	1.04016	0.516718	1.18408	protein_coding	Protein kinase domain containing protein%2C expressed [Source:UniProtKB/TrEMBL%3BAcc:Q2R4L1]	GO:0004672,GO:0004674,GO:0005524,GO:0006468,GO:0016301,GO:0016310,GO:0016772	protein kinase activity|protein serine/threonine kinase activity|ATP binding|protein phosphorylation|kinase activity|phosphorylation|transferase activity, transferring phosphorus-containing groups
OS11G0513000	55.8993	35.6404	76.1581	2.13684	1.09548	0.00191648	0.508906	Up	0.315672	0.482108	0.437495	1.17783	0.635926	0.756762	protein_coding	Putative uncharacterized protein [Source:UniProtKB/TrEMBL%3BAcc:A3CBN5]
OS11G0513900	456.874	272.114	641.633	2.35795	1.23753	0.000107884	0.0528504	Up	1.70258	1.78514	1.38469	5.35723	3.92266	2.94737	protein_coding	Expressed protein%3B Os11g0513900 protein [Source:UniProtKB/TrEMBL%3BAcc:Q2R3M0]
OS11G0532200	65.918	102.503	29.3329	0.286166	-1.80508	9e-08	9.47e-05	Down	3.93716	4.41971	4.488	1.30442	0.793257	1.58999	protein_coding
OS11G0549300	16.8064	3.78454	29.8282	7.88159	2.97849	6.02e-06	0.00393822	Up	0.0808091	0.0262099	0.0596074	0.389252	0.532968	0.521686	protein_coding	Putative uncharacterized protein [Source:UniProtKB/TrEMBL%3BAcc:A3CC71]	GO:0000166,GO:0004672,GO:0004674,GO:0005524,GO:0006468,GO:0009966,GO:0016301,GO:0016310,GO:0016772,GO:0016998	nucleotide binding|protein kinase activity|protein serine/threonine kinase activity|ATP binding|protein phosphorylation|regulation of signal transduction|kinase activity|phosphorylation|transferase activity, transferring phosphorus-containing groups|cell wall macromolecule catabolic process
OS11G0564900	11.9777	17.8061	6.14935	0.34535	-1.53387	0.030405	1	Down	0.112865	0.138635	0.163451	0.0864243	0.0460551	0.0359922	protein_coding	Putative uncharacterized protein [Source:UniProtKB/TrEMBL%3BAcc:B9GB87]
OS11G0655900	8.82652	3.0164	14.6366	4.85236	2.27869	0.00898476	1	Up	0.212103	1.00819	0.585218	1.57474	3.1955	3.96605	protein_coding	Glutaredoxin-C10 [Source:UniProtKB/Swiss-Prot%3BAcc:Q2R076]	GO:0005634,GO:0005737,GO:0009055,GO:0015035,GO:0045454	nucleus|cytoplasm|electron carrier activity|protein disulfide oxidoreductase activity|cell redox homeostasis
OS11G0677101	37.8593	50.5227	25.1958	0.498702	-1.00375	0.0217487	1	Down	1.599	1.66211	0.834589	0.587274	0.948739	0.558536	protein_coding
OS11G0687100	28.4813	42.611	14.3517	0.336807	-1.57001	0.0258644	1	Down	0.663539	1.6643	2.13261	0.236758	0.556806	0.815198	protein_coding	Os11g0687100 protein%3B von Willebrand factor type A domain containing protein%2C expressed [Source:UniProtKB/TrEMBL%3BAcc:Q2QZH3]
OS12G0113600	6.30353	0	12.6071	Inf	Inf	0.0153731	1	Up	0	0	0	0.671359	0.0818879	0	protein_coding	Os12g0113600 protein [Source:UniProtKB/TrEMBL%3BAcc:Q0IQL8]
OS12G0220866	16.4097	9.87358	22.9458	2.32396	1.21658	0.0423798	1	Up	0.039438	0.0543917	0.0426003	0.144593	0.199855	0.128069	protein_coding
OS12G0255850	3.72558	0.671765	6.77939	10.0919	3.33513	0.0287195	1	Up	0	0	0	0.418746	0.730269	0.203018	protein_coding	Os12g0255866 protein [Source:UniProtKB/TrEMBL%3BAcc:C7J9X1]
OS12G0516800	24.3838	12.9361	35.8315	2.76989	1.46983	0.00380229	0.783379	Up	0.158383	0.0423976	0.261467	0.511339	0.281948	0.47029	protein_coding	Expressed protein [Source:UniProtKB/TrEMBL%3BAcc:H2KWS0]
OS12G0528801	95.9276	45.6869	146.168	3.19935	1.67778	2.08e-08	2.36e-05	Up	14.2722	10.0281	3.15283	19.3678	35.8625	36.2638	protein_coding
OS12G0595600	19.6896	28.9359	10.4433	0.36091	-1.47029	0.00725085	1	Down	2.65907	1.4205	1.52735	0.576819	0.305885	2.52466	protein_coding	Putative uncharacterized protein [Source:UniProtKB/TrEMBL%3BAcc:B9GE25]	GO:0006511	ubiquitin-dependent protein catabolic process
OS12G0636400	22.7387	11.3747	34.1028	2.99813	1.58406	0.00222558	0.574866	Up	0.216935	0.383792	0.683984	0.918097	1.42806	1.55508	protein_coding	Hydrolase%2C alpha/beta fold family protein%2C expressed%3B Os12g0636400 protein [Source:UniProtKB/TrEMBL%3BAcc:Q2QLM4]	GO:0003824,GO:0004301,GO:0005829,GO:0008152,GO:0016787	catalytic activity|epoxide hydrolase activity|cytosol|metabolic process|hydrolase activity
