# Supplementary material for: Overexpression of Arabidopsis Nucleotide-Binding and Leucine-Rich Repeat Genes RPS2 and RPM1(D505V) Confers Broad-Spectrum Disease Resistance in Rice
Source: Front Plant Sci. 2019 Apr 5;10:417. doi: 10.3389/fpls.2019.00417 (PMC6459959; doi:10.3389/fpls.2019.00417)
Supplement: TABLE S6 — List of qRT-PCR primers used in this study. [file Table_6.XLSX]

## Sheet: Sheet1
	Table S6. List of qRT-PCR primers used in this study
	primer name	sequence(5'-3')
	AtRPS2-F	GTTGGGAAGACAACGTTAATGC
	AtRPS2-R	CCGGTCTCCTTCTCGTCCCAAG
	AtRPM1-F	GATTTGCCATACCCGCTTAAACG
	AtRPM1-R	GAGGTAACTATCAGCCACTTCTTC
	Mo-Pot2-F	ACGACCCGTCTTTACTTATTTGG
	Mo-Pot2-R	AAGTAGCGTTGGTTTTGTTGGAT
	OsACTIN-F	TGTATGCCAGTGGTCGTACCA
	OsACTIN-R	CCAGCAAGGTCGAGACGAA
	OsGSL5-F	GTGGTGTCCCTGCTATGA
	OsGSL5-R	GTTGTTTGCTATTCTCCC
	OsGSL6-F	AAGCCTGCCATCCCTCACAA
	OsGSL6-R	TCTTCACCACTCATCCCCACA
	OsGSL7-F	GTCTTGGTGAGATACGCACTTTAGG
	OsGSL7-R	CCTCTTCTTTGCTATCCTCTGGTG
	OsGNS6-F	ATTGCTCCTTGCAGCATTTC
	OsGNS6-R	CTGGACGTTCTGCTTGACC
	OsGNS8-F	GCGGCGTACAACAACAAC
	OsGNS8-R	TCGACATGGTAGACTTCGGT
	OsGNS9-F	TTGCCGCTGCTCTTCCTGT
	OsGNS9-R	ACCTTGATGCCGGTGTTGG
	OsPR2-F	ATTGGTCCTTGGAGTTGCG
	OsPR2-R	CGATCCGTTGGACTTGTA
	OsPR3-F	CTTGGACTGCTACAACCAGA
	OsPR3-R	CATTGTGGGCATTACTGATG
	OsPR5-F	CAACAGCAACTACCAAGTCGTCTT
	OsPR5-R	CAAGGTGTCGTTTTATTCATCAAC
	OsWRKY45-F	TTCCTTGTTGATGTGTCGTCTCA
	OsWRKY45-R	CCCCCAGCTCATAATCAAGAAC
